# Supplementary material for: A Radiomics Approach to Predict the Emergence of New Hepatocellular Carcinoma in Computed Tomography for High-Risk Patients with Liver Cirrhosis
Source: Diagnostics (Basel). 2021 Sep 9;11(9):1650. doi: 10.3390/diagnostics11091650 (PMC8471809; doi:10.3390/diagnostics11091650)
Supplement: Supplementary file 1 [file diagnostics-11-01650-s001.zip]

Archive with 2 entries (2 files):
- Supplementary Table S1.ods
- Supplementary Table S2.ods
