# Supplementary material for: A Radiomics Approach to Predict the Emergence of New Hepatocellular Carcinoma in Computed Tomography for High-Risk Patients with Liver Cirrhosis
Source: Diagnostics (Basel). 2021 Sep 9;11(9):1650. doi: 10.3390/diagnostics11091650 (PMC8471809; doi:10.3390/diagnostics11091650)
Supplement: Supplementary file 1 [file diagnostics-11-01650-s001.zip › Supplementary Table S1.ods]

## Sheet: multivariate_rad
Supplementary Table S1: Results of the multivariate HCC analysis. Columns represent the HCC probabilities of the logistic regression, ground truth (HCC yes/no) and the radiomic features. Each row represents a lesion.
Score	HCC	original_glcm_Imc2	original_glcm_Correlation	original_glcm_Imc1	original_firstorder_Kurtosis
0.043196046	0	0.397890275	0.13586402	-0.052715155	2.583155028
0.062214827	0	0.390864309	0.148043991	-0.06365714	2.532476094
0.067417264	1	0.247022244	0.200166268	-0.043636171	2.993023294
0.07954468	0	0.249118478	0.16882557	-0.036006752	3.074468355
0.091402847	0	0.192974765	0.110494357	-0.011146354	3.114010645
0.095408015	0	0.451856304	0.353448563	-0.081138048	3.029586628
0.099445721	0	0.292930954	0.149679847	-0.026126413	3.075863389
0.102592162	0	0.474437021	0.258254084	-0.083441421	4.44261631
0.104439423	0	0.244662681	0.099604032	-0.016572539	3.116366045
0.105295722	0	0.2708542	0.09976778	-0.017619111	2.659919616
0.106198846	0	0.186282478	0.124637736	-0.027390583	2.904393241
0.107952772	0	0.334907631	0.16155892	-0.040250187	2.670478082
0.108637108	0	0.447786415	0.154153718	-0.062176831	2.800503106
0.111395707	0	0.348234595	0.058571801	-0.057355847	2.143317408
0.112060771	0	0.599407469	0.511996618	-0.144330033	2.824779697
0.112905855	0	0.268947752	0.062707461	-0.028002472	2.63553793
0.116265853	0	0.277328603	0.105593126	-0.022634828	3.142588545
0.127425247	1	0.308902523	0.220072635	-0.041091646	2.722492685
0.128162035	0	0.550049067	0.223942296	-0.083346956	3.214672148
0.128673884	0	0.238509083	0.173801109	-0.02976485	2.898663592
0.133601488	0	0.561482616	0.451874489	-0.132125399	2.555027268
0.135566488	0	0.381596797	0.200057373	-0.0356342	3.139327654
0.136059408	1	0.312346244	0.072611126	-0.044511682	2.49906458
0.136071647	0	0.345436764	0.04446069	-0.038308259	2.614049245
0.137845104	0	0.367988938	0.211737261	-0.065611846	3.110745068
0.139163347	0	0.29435991	0.19067445	-0.039458966	2.866942222
0.139674698	0	0.273091378	0.202754941	-0.039308375	3.029728756
0.140765561	0	0.657339362	0.164272197	-0.104770639	2.945704862
0.144310786	1	0.506920314	0.073864514	-0.068814759	2.960775267
0.1444112	0	0.27316812	0.221471851	-0.042754886	3.116689118
0.156893813	0	0.260673511	0.158578237	-0.026124086	3.26217416
0.158612928	0	0.391214343	0.288894468	-0.074156834	4.652410805
0.160039764	0	0.290051483	0.220726109	-0.0419412	2.918864447
0.169203025	1	0.259936041	0.176940196	-0.035787736	3.25846375
0.16946952	0	0.363035146	0.24487883	-0.047385761	3.735412046
0.173226342	0	0.260854646	0.163712717	-0.035980345	2.742728996
0.174033252	0	0.287624514	0.193555724	-0.040134894	2.802388468
0.174605038	0	0.225507204	0.11537525	-0.015882676	2.922475825
0.178616248	0	0.3678369	0.119159216	-0.032405675	2.789526954
0.180271614	0	0.255181843	0.144565998	-0.030255711	3.130719485
0.18111039	1	0.328929044	0.258703074	-0.045490781	2.881079361
0.191141694	0	0.227796032	0.145785951	-0.029640596	2.841450026
0.192115218	0	0.286091659	0.106790826	-0.022823275	2.994172387
0.192873562	1	0.317298115	0.258130117	-0.053618508	2.787078297
0.199319962	1	0.378691826	0.287193886	-0.050982655	3.211684029
0.200897176	1	0.270529286	0.202948802	-0.028215495	3.002564146
0.202564901	1	0.37084498	0.187443069	-0.0498398	4.985676656
0.210598162	0	0.365194854	0.286013505	-0.04820107	4.528479462
0.212213146	0	0.259606605	0.140117602	-0.031037727	3.146933426
0.216530195	0	0.349237198	0.247086955	-0.061703896	3.323068329
0.218364877	0	0.24274905	0.148562259	-0.034914517	3.220888566
0.221830882	0	0.293535641	0.220593338	-0.052887718	2.889411733
0.224870964	0	0.505640561	0.338241493	-0.103528262	4.292766098
0.228570509	1	0.377950411	0.284040528	-0.059402414	2.801082771
0.232990874	0	0.378372429	0.289902793	-0.070020328	3.363458561
0.233290607	0	0.360541447	0.261881304	-0.051911765	3.36379592
0.236554309	0	0.393967595	0.237917256	-0.04260864	3.761533053
0.238887411	0	0.333830907	0.252641895	-0.032893662	2.734696722
0.241522561	0	0.273291895	0.198069088	-0.040323408	3.079459207
0.243077962	0	0.454255684	0.096915696	-0.050199686	4.047579836
0.244061401	1	0.23229831	0.161533146	-0.027972167	3.47518217
0.250106635	1	0.303567952	0.238204149	-0.050594595	3.116746901
0.25058138	1	0.404641655	0.238186468	-0.036268155	3.172880993
0.250655557	0	0.31020766	0.248491176	-0.054859235	3.450136217
0.260898453	0	0.42692221	0.035128797	-0.049562009	2.956528829
0.260921344	0	0.261089271	0.122828723	-0.016734275	3.075661192
0.263204106	1	0.239338595	0.140185372	-0.03726228	3.14094354
0.273402714	0	0.458504987	0.381836634	-0.098190452	4.455438482
0.275334561	1	0.276181617	0.208546996	-0.03898538	4.648781396
0.277833458	0	0.357359605	0.1550207	-0.051236402	2.538492725
0.278084674	0	0.27598362	0.176373021	-0.036691654	3.222189898
0.281026611	0	0.189008007	0.096694115	-0.010532566	3.313403259
0.283979679	0	0.379495892	0.296229479	-0.061341394	6.356311367
0.287143905	0	0.285435927	0.225922381	-0.036609188	2.976315121
0.288100482	0	0.388101127	0.287968437	-0.05682112	8.924801738
0.295622895	0	0.32925451	0.165727518	-0.058384048	3.3327079
0.298523353	0	0.22619643	0.146437477	-0.027602338	3.197615691
0.303497696	1	0.248384155	0.193891335	-0.059682051	3.166794653
0.311146645	0	0.361252554	0.236509181	-0.046553085	3.129796917
0.313759225	0	0.298311845	0.091134622	-0.02444857	2.910434583
0.314783615	0	0.325657182	0.238653919	-0.054461412	3.867569037
0.321036259	0	0.366809478	0.16886094	-0.058322594	3.208191495
0.321245427	0	0.28465126	0.219092671	-0.03927441	3.011811216
0.323090165	0	0.26876579	0.174392176	-0.03965784	3.172243018
0.323866372	0	0.2776155	0.039666718	-0.019654027	3.120961319
0.324546405	0	0.431210161	0.218461637	-0.059935961	2.594625454
0.325996565	0	0.462849742	0.345230531	-0.089296612	4.054105455
0.32747626	1	0.258314121	0.145478768	-0.034755324	3.213558191
0.332370803	1	0.260829648	0.130095313	-0.035655861	2.642946563
0.336937558	0	0.313295818	0.239430194	-0.043695253	3.345716085
0.337125694	1	0.228754025	0.133175161	-0.026318952	3.028973392
0.346284882	0	0.248770439	0.13825658	-0.029299421	3.035473364
0.353834888	0	0.318728811	0.138586936	-0.027501874	2.902521392
0.363453375	0	0.364086302	0.159956047	-0.050989218	2.851341831
0.367996706	0	0.28199384	0.188732063	-0.03803864	2.967460432
0.370044089	0	0.365838095	0.296777322	-0.062576345	3.025570665
0.382336602	0	0.230292957	0.121135389	-0.011924456	3.003116216
0.38432462	0	0.316573419	0.15215242	-0.041201416	2.702704356
0.386255238	0	0.203133236	0.106711979	-0.016947168	2.957786616
0.390344498	1	0.222688252	0.161099033	-0.031299534	2.932369997
0.391540536	0	0.614062333	0.496679078	-0.141294944	4.129909578
0.395999199	0	0.219871457	0.141420583	-0.032910037	3.110559922
0.39721	0	0.27795091	0.122853665	-0.031015175	2.904089258
0.399004206	0	0.245518017	0.111934035	-0.017764735	3.389077013
0.402209432	0	0.590005469	0.212554519	-0.084819808	2.78310897
0.407878688	1	0.247432542	0.169878378	-0.034281999	2.981252346
0.407896092	0	0.343784314	0.256632949	-0.050300217	4.168001868
0.414633226	1	0.189145499	0.091728921	-0.014749533	3.313273858
0.427171242	1	0.32311393	0.265696242	-0.048735625	3.227512532
0.429340135	0	0.249195092	0.172118019	-0.043452027	2.651668249
0.43413721	0	0.220320034	0.055602928	-0.011973527	3.029050766
0.434243474	1	0.279591342	0.209085891	-0.046749987	2.577505029
0.435156258	0	0.43760837	0.237446969	-0.090294301	2.524512262
0.436141194	0	0.574099862	0.16157386	-0.103790902	2.942674164
0.446218922	1	0.285470799	0.126342665	-0.028426885	3.161180983
0.451840063	1	0.344308767	0.237038605	-0.049201549	2.871358042
0.459319711	1	0.263775642	0.191107712	-0.030467077	3.084162716
0.460457703	0	0.198181713	0.134967341	-0.014205111	3.036562554
0.466886211	0	0.226219136	0.164952825	-0.036202671	3.002975792
0.468538238	1	0.382542805	0.135400472	-0.069696734	2.835878378
0.468846413	1	0.339999005	0.272969976	-0.056455635	3.001867949
0.491351339	0	0.307258823	0.120988579	-0.022349797	3.171279909
0.526897142	0	0.243498759	0.157275446	-0.036428888	3.012325398
0.527548451	0	0.196193644	0.101556692	-0.012930776	3.345525697
0.55171891	1	0.413992327	0.144603457	-0.06054113	3.040217733
0.571237421	0	0.180794779	0.125246718	-0.014233328	3.023493214
0.572946967	1	0.28892758	0.232807758	-0.04234527	2.971011055
0.575524124	0	0.465966324	0.385612306	-0.088358518	2.815058955
0.579758985	1	0.366305454	0.065420164	-0.043260427	3.580450463
0.597203397	1	0.287924878	0.220743546	-0.045179458	2.864669749
0.600911255	0	0.393886556	0.14556136	-0.052528569	2.673053812
0.608539273	1	0.326177023	0.245643311	-0.042543223	3.014605719
0.612167943	1	0.282134466	0.165098905	-0.039150039	3.397259388
0.618412226	1	0.290688451	0.160427048	-0.031583432	2.894817778
0.632872043	1	0.357971297	0.196144271	-0.066725843	2.631855717
0.643460767	1	0.233962153	0.150128444	-0.031909888	2.595651411
0.647130409	1	0.233141702	0.170233622	-0.01852774	3.044909581
0.653129427	1	0.286908218	0.205370121	-0.036027968	2.913047843
0.664249487	1	0.365485421	0.276712371	-0.061047557	3.418488652
0.666295916	1	0.309783619	0.181411954	-0.032934151	3.017734832
0.678289797	1	0.257836881	0.116200912	-0.030137518	3.089466145
0.68219896	0	0.265673028	0.178551398	-0.02860765	3.236853893
0.683131264	0	0.250275032	0.202967075	-0.039876696	3.009924694
0.689674493	1	0.325276319	0.234582419	-0.025375377	3.09432105
0.701835819	1	0.400996878	0.258941123	-0.066084828	2.862049232
0.708778942	1	0.314885077	0.151062404	-0.029688172	3.535802508
0.711172058	1	0.282346727	0.119468421	-0.03025998	3.28643248
0.714563782	1	0.431990504	0.279486754	-0.057972312	3.706617948
0.721659023	1	0.24017759	0.092416328	-0.019805845	2.877493633
0.758635671	0	0.469008282	0.191022079	-0.045282785	3.112164687
0.762496241	1	0.316362752	0.247746778	-0.045952967	2.820153992
0.782612935	1	0.206821066	0.117169765	-0.023634472	2.844625775
0.801073503	1	0.233991918	0.124714833	-0.032207466	3.30551397
0.802197084	1	0.33995266	0.210457433	-0.041709053	2.962076274
0.828486136	1	0.468663222	0.394232331	-0.088673896	3.404044829
0.834822597	1	0.555707027	0.455604284	-0.115691467	2.809148897
0.848187653	1	0.428192872	0.346555641	-0.075651524	2.9930635
0.867915547	1	0.221019722	0.127204467	-0.027489202	2.939395666
0.872254736	1	0.296724543	0.161787075	-0.047205401	3.288723549
0.876211194	1	0.380367454	0.149071602	-0.035779062	3.088146364
0.882129394	0	0.200359975	0.114200542	-0.012629027	2.932593805
0.88602853	1	0.333702192	0.01876958	-0.043922382	2.924046634
0.895611029	1	0.255231081	0.16017471	-0.032003505	3.050723616
0.901333641	1	0.27255965	0.186085181	-0.035002917	3.298627302
0.904688339	1	0.28830511	0.158281222	-0.021169392	4.801624216
0.906232086	1	0.31480688	0.200845307	-0.046274915	3.30960029
0.910390765	1	0.380368452	0.307095471	-0.056324149	3.308989898
0.914423035	1	0.425741715	0.290147927	-0.060714455	3.525757356
0.922597993	1	0.22029151	0.124712748	-0.026772447	3.313219933
0.930640969	1	0.254163655	0.195739399	-0.037621436	2.971857099
0.932497952	1	0.244713451	0.163189727	-0.029257551	3.130582174
0.940539694	1	0.294163221	0.040841808	-0.02252793	3.043233693
0.940900352	0	0.19617888	0.087595609	-0.012371566	3.039849487
0.944918826	1	0.226054747	0.157694303	-0.027608449	3.321955343
0.946415485	1	0.257933026	0.117147853	-0.016045092	3.156993984
0.946514042	1	0.321590318	0.174063495	-0.041499545	2.974901345
0.94993889	1	0.31156787	0.134959806	-0.040403705	3.171204429
0.956697765	0	0.324554264	0.125858959	-0.036129189	2.974200803
0.969316414	1	0.249529619	0.178552319	-0.033345184	2.910051419
0.980906666	1	0.487913438	0.153221909	-0.081449302	3.162892261
0.981597994	0	0.256513387	0.098385356	-0.020807496	3.164754214
0.983537937	1	0.318244909	0.257555456	-0.046274637	3.109952272
0.989626404	1	0.322428406	0.239566695	-0.046787603	3.70359188
0.99742934	1	0.452030104	0.338337289	-0.066260155	6.676676197
0.99826777	1	0.255219672	0.168932745	-0.026741554	3.40067451
0.998722228	1	0.467282326	0.383385685	-0.075617112	6.443071155
