# Supplementary material for: A Radiomics Approach to Predict the Emergence of New Hepatocellular Carcinoma in Computed Tomography for High-Risk Patients with Liver Cirrhosis
Source: Diagnostics (Basel). 2021 Sep 9;11(9):1650. doi: 10.3390/diagnostics11091650 (PMC8471809; doi:10.3390/diagnostics11091650)
Supplement: Supplementary file 1 [file diagnostics-11-01650-s001.zip › Supplementary Table S2.ods]

## Sheet: multivariate_rad_afp
Supplementary Table S2: Results of the multivariate HCC analysis with AFP. Columns represent the HCC probabilities of the logistic regression, ground truth (HCC yes/no), the radiomic features and AFP values. Each row represents a lesion.
Score	HCC	original_glcm_Imc2	original_glcm_Correlation	original_glcm_Imc1	original_firstorder_Kurtosis	Baseline-AFP
0.048582834	0	0.43760837	0.237446969	-0.090294301	2.524512262	2
0.07446065	0	0.366809478	0.16886094	-0.058322594	3.208191495	2
0.075320781	1	0.189145499	0.091728921	-0.014749533	3.313273858	3.7
0.099787197	0	0.233991918	0.124714833	-0.032207466	3.30551397	3.1
0.112222399	0	0.29435991	0.19067445	-0.039458966	2.866942222	36.3
0.114787302	0	0.260829648	0.130095313	-0.035655861	2.642946563	8
0.114975298	0	0.318244909	0.257555456	-0.046274637	3.109952272	25.5
0.115557765	0	0.298311845	0.091134622	-0.02444857	2.910434583	4.7
0.119033119	0	0.180794779	0.125246718	-0.014233328	3.023493214	4.8
0.120973152	0	0.474437021	0.258254084	-0.083441421	4.44261631	5.8
0.128978532	0	0.247432542	0.169878378	-0.034281999	2.981252346	2.8
0.129083049	0	0.451856304	0.353448563	-0.081138048	3.029586628	1.1
0.131977087	0	0.222688252	0.161099033	-0.031299534	2.932369997	16
0.13801578	0	0.27255965	0.186085181	-0.035002917	3.298627302	18
0.140426327	1	0.273291895	0.198069088	-0.040323408	3.079459207	301
0.141219563	0	0.413992327	0.144603457	-0.06054113	3.040217733	36.3
0.141853712	0	0.397890275	0.13586402	-0.052715155	2.583155028	36.3
0.15020277	1	0.258314121	0.145478768	-0.034755324	3.213558191	20
0.156257989	0	0.467282326	0.383385685	-0.075617112	6.443071155	11
0.157163819	0	0.367988938	0.211737261	-0.065611846	3.110745068	2
0.158559713	0	0.361252554	0.236509181	-0.046553085	3.129796917	19
0.159162995	0	0.561482616	0.451874489	-0.132125399	2.555027268	6
0.161004783	0	0.250275032	0.202967075	-0.039876696	3.009924694	343
0.162113612	0	0.22029151	0.124712748	-0.026772447	3.313219933	2.8
0.162589108	1	0.290688451	0.160427048	-0.031583432	2.894817778	19
0.172358509	0	0.261089271	0.122828723	-0.016734275	3.075661192	2.2
0.178153958	0	0.339999005	0.272969976	-0.056455635	3.001867949	8.3
0.179852784	0	0.462849742	0.345230531	-0.089296612	4.054105455	8
0.185030801	0	0.257933026	0.117147853	-0.016045092	3.156993984	3.5
0.186672049	0	0.365838095	0.296777322	-0.062576345	3.025570665	6.5
0.189424387	1	0.33995266	0.210457433	-0.041709053	2.962076274	4349
0.191375588	0	0.259606605	0.140117602	-0.031037727	3.146933426	72
0.196569142	1	0.465966324	0.385612306	-0.088358518	2.815058955	10.4
0.199520035	0	0.27316812	0.221471851	-0.042754886	3.116689118	2.2
0.206935348	0	0.316573419	0.15215242	-0.041201416	2.702704356	26.4
0.21089827	1	0.259936041	0.176940196	-0.035787736	3.25846375	2.8
0.21458455	1	0.391214343	0.288894468	-0.074156834	4.652410805	61.8
0.219893307	1	0.27598362	0.176373021	-0.036691654	3.222189898	16
0.226503474	1	0.365194854	0.286013505	-0.04820107	4.528479462	18
0.234548089	0	0.287924878	0.220743546	-0.045179458	2.864669749	6.2
0.235505187	0	0.292930954	0.149679847	-0.026126413	3.075863389	217
0.240761877	0	0.260854646	0.163712717	-0.035980345	2.742728996	2.6
0.246289733	0	0.380368452	0.307095471	-0.056324149	3.308989898	11
0.249687673	0	0.228754025	0.133175161	-0.026318952	3.028973392	22
0.25325218	0	0.404641655	0.238186468	-0.036268155	3.172880993	5.4
0.254555222	0	0.249118478	0.16882557	-0.036006752	3.074468355	5.6
0.257825915	1	0.378691826	0.287193886	-0.050982655	3.211684029	2.1
0.259069075	0	0.333830907	0.252641895	-0.032893662	2.734696722	5
0.260980814	0	0.377950411	0.284040528	-0.059402414	2.801082771	72
0.263177105	0	0.393886556	0.14556136	-0.052528569	2.673053812	56
0.266219671	1	0.550049067	0.223942296	-0.083346956	3.214672148	217
0.268794021	0	0.26876579	0.174392176	-0.03965784	3.172243018	5.6
0.272542076	0	0.286091659	0.106790826	-0.022823275	2.994172387	4.7
0.273059956	1	0.244713451	0.163189727	-0.029257551	3.130582174	9
0.273122821	1	0.357971297	0.196144271	-0.066725843	2.631855717	2
0.276618114	0	0.31156787	0.134959806	-0.040403705	3.171204429	10
0.277371689	0	0.31020766	0.248491176	-0.054859235	3.450136217	1.1
0.287819275	0	0.233141702	0.170233622	-0.01852774	3.044909581	3.7
0.291514314	1	0.296724543	0.161787075	-0.047205401	3.288723549	10.4
0.294697772	0	0.344308767	0.237038605	-0.049201549	2.871358042	16
0.296076025	0	0.226054747	0.157694303	-0.027608449	3.321955343	26.4
0.296148969	0	0.657339362	0.164272197	-0.104770639	2.945704862	7.2
0.296532423	0	0.37084498	0.187443069	-0.0498398	4.985676656	56
0.305326628	0	0.614062333	0.496679078	-0.141294944	4.129909578	343
0.308580036	0	0.333702192	0.01876958	-0.043922382	2.924046634	322.8
0.312670568	0	0.244662681	0.099604032	-0.016572539	3.116366045	5.2
0.323782954	0	0.28830511	0.158281222	-0.021169392	4.801624216	4.3
0.323900723	0	0.255181843	0.144565998	-0.030255711	3.130719485	9
0.32961729	0	0.322428406	0.239566695	-0.046787603	3.70359188	11
0.330627427	0	0.555707027	0.455604284	-0.115691467	2.809148897	6.2
0.331252264	1	0.245518017	0.111934035	-0.017764735	3.389077013	1.3
0.339293769	0	0.317298115	0.258130117	-0.053618508	2.787078297	61.8
0.339771606	0	0.2776155	0.039666718	-0.019654027	3.120961319	2.9
0.341473552	1	0.325657182	0.238653919	-0.054461412	3.867569037	1.1
0.345726503	0	0.447786415	0.154153718	-0.062176831	2.800503106	8.4
0.347913903	1	0.233962153	0.150128444	-0.031909888	2.595651411	10.4
0.349502919	0	0.294163221	0.040841808	-0.02252793	3.043233693	5.4
0.353562511	0	0.326177023	0.245643311	-0.042543223	3.014605719	2
0.359548281	0	0.186282478	0.124637736	-0.027390583	2.904393241	20.9
0.365825149	0	0.28465126	0.219092671	-0.03927441	3.011811216	11
0.372951981	0	0.22619643	0.146437477	-0.027602338	3.197615691	22
0.380066975	0	0.334907631	0.16155892	-0.040250187	2.670478082	4349
0.386336728	0	0.227796032	0.145785951	-0.029640596	2.841450026	301
0.389455978	0	0.285435927	0.225922381	-0.036609188	2.976315121	26.4
0.389727858	0	0.360541447	0.261881304	-0.051911765	3.36379592	2.6
0.397458439	0	0.196193644	0.101556692	-0.012930776	3.345525697	5
0.40103084	1	0.506920314	0.073864514	-0.068814759	2.960775267	7.2
0.404578443	0	0.487913438	0.153221909	-0.081449302	3.162892261	4349
0.405811769	0	0.257836881	0.116200912	-0.030137518	3.089466145	19
0.408038317	1	0.366305454	0.065420164	-0.043260427	3.580450463	217
0.409420609	0	0.23229831	0.161533146	-0.027972167	3.47518217	3
0.425282831	0	0.32311393	0.265696242	-0.048735625	3.227512532	3
0.426104676	1	0.31480688	0.200845307	-0.046274915	3.30960029	2.8
0.435212168	1	0.277328603	0.105593126	-0.022634828	3.142588545	217
0.438024229	1	0.28892758	0.232807758	-0.04234527	2.971011055	25.5
0.440701047	0	0.318728811	0.138586936	-0.027501874	2.902521392	5.8
0.440911412	0	0.221019722	0.127204467	-0.027489202	2.939395666	3
0.446809207	1	0.599407469	0.511996618	-0.144330033	2.824779697	5
0.447336983	0	0.255219672	0.168932745	-0.026741554	3.40067451	5.7
0.449907074	0	0.380367454	0.149071602	-0.035779062	3.088146364	5.4
0.456340721	0	0.357359605	0.1550207	-0.051236402	2.538492725	10
0.458255837	1	0.239338595	0.140185372	-0.03726228	3.14094354	36.3
0.460974787	1	0.226219136	0.164952825	-0.036202671	3.002975792	343
0.465159165	0	0.230292957	0.121135389	-0.011924456	3.003116216	1.7
0.465754182	1	0.590005469	0.212554519	-0.084819808	2.78310897	7.2
0.469494345	1	0.32925451	0.165727518	-0.058384048	3.3327079	6
0.482544169	1	0.287624514	0.193555724	-0.040134894	2.802388468	3.1
0.48766045	1	0.348234595	0.058571801	-0.057355847	2.143317408	10
0.488250235	0	0.574099862	0.16157386	-0.103790902	2.942674164	4349
0.519275448	0	0.328929044	0.258703074	-0.045490781	2.881079361	11
0.53410388	0	0.243498759	0.157275446	-0.036428888	3.012325398	3.1
0.556210115	0	0.364086302	0.159956047	-0.050989218	2.851341831	56
0.561141926	1	0.316362752	0.247746778	-0.045952967	2.820153992	6.3
0.575826466	0	0.378372429	0.289902793	-0.070020328	3.363458561	2
0.591712143	1	0.273091378	0.202754941	-0.039308375	3.029728756	8.3
0.603363614	1	0.313295818	0.239430194	-0.043695253	3.345716085	301
0.611444071	1	0.279591342	0.209085891	-0.046749987	2.577505029	1.1
0.620471165	1	0.192974765	0.110494357	-0.011146354	3.114010645	5.2
0.628575828	1	0.349237198	0.247086955	-0.061703896	3.323068329	2
0.634623698	1	0.307258823	0.120988579	-0.022349797	3.171279909	5.4
0.63469166	1	0.276181617	0.208546996	-0.03898538	4.648781396	11
0.642228883	1	0.325276319	0.234582419	-0.025375377	3.09432105	1.7
0.652904774	1	0.219871457	0.141420583	-0.032910037	3.110559922	3.1
0.657889992	1	0.365485421	0.276712371	-0.061047557	3.418488652	5.8
0.678827475	0	0.249195092	0.172118019	-0.043452027	2.651668249	10.4
0.678868804	1	0.27795091	0.122853665	-0.031015175	2.904089258	19
0.686027929	0	0.255231081	0.16017471	-0.032003505	3.050723616	6
0.688688179	1	0.431210161	0.218461637	-0.059935961	2.594625454	322.8
0.698274656	1	0.28199384	0.188732063	-0.03803864	2.967460432	11
0.70092356	1	0.254163655	0.195739399	-0.037621436	2.971857099	9.2
0.707760346	1	0.428192872	0.346555641	-0.075651524	2.9930635	16
0.715120279	1	0.270529286	0.202948802	-0.028215495	3.002564146	3
0.740621251	0	0.290051483	0.220726109	-0.0419412	2.918864447	15.9
0.750027453	1	0.263775642	0.191107712	-0.030467077	3.084162716	2.1
0.786134741	1	0.189008007	0.096694115	-0.010532566	3.313403259	4.3
0.788025831	1	0.458504987	0.381836634	-0.098190452	4.455438482	5
0.798811369	1	0.400996878	0.258941123	-0.066084828	2.862049232	10
0.838071662	1	0.454255684	0.096915696	-0.050199686	4.047579836	7.2
0.852291996	1	0.206821066	0.117169765	-0.023634472	2.844625775	9
0.855360595	1	0.381596797	0.200057373	-0.0356342	3.139327654	5.8
0.856854201	1	0.42692221	0.035128797	-0.049562009	2.956528829	8.4
0.858460428	1	0.308902523	0.220072635	-0.041091646	2.722492685	2
0.869303919	1	0.198181713	0.134967341	-0.014205111	3.036562554	3.7
0.87157279	0	0.220320034	0.055602928	-0.011973527	3.029050766	3
0.87802929	1	0.312346244	0.072611126	-0.044511682	2.49906458	8
0.885784807	1	0.379495892	0.296229479	-0.061341394	6.356311367	343
0.88753804	1	0.303567952	0.238204149	-0.050594595	3.116746901	2.2
0.901700565	1	0.425741715	0.290147927	-0.060714455	3.525757356	6
0.909253694	1	0.2708542	0.09976778	-0.017619111	2.659919616	2.7
0.919153671	1	0.345436764	0.04446069	-0.038308259	2.614049245	56
0.923680603	1	0.468663222	0.394232331	-0.088673896	3.404044829	301
0.926202037	1	0.321590318	0.174063495	-0.041499545	2.974901345	26.4
0.930351844	1	0.285470799	0.126342665	-0.028426885	3.161180983	17
0.934470686	1	0.286908218	0.205370121	-0.036027968	2.913047843	6
0.937070003	0	0.247022244	0.200166268	-0.043636171	2.993023294	6.1
0.94063843	1	0.293535641	0.220593338	-0.052887718	2.889411733	6.5
0.950512009	0	0.282134466	0.165098905	-0.039150039	3.397259388	20
0.958169735	1	0.248384155	0.193891335	-0.059682051	3.166794653	12.6
0.971205771	1	0.382542805	0.135400472	-0.069696734	2.835878378	8
0.973925463	0	0.238509083	0.173801109	-0.02976485	2.898663592	11
0.974884965	1	0.3678369	0.119159216	-0.032405675	2.789526954	2.9
0.982210406	1	0.505640561	0.338241493	-0.103528262	4.292766098	6.3
0.995827521	1	0.452030104	0.338337289	-0.066260155	6.676676197	6
0.997205652	1	0.469008282	0.191022079	-0.045282785	3.112164687	1.1
0.997445554	1	0.388101127	0.287968437	-0.05682112	8.924801738	9
